# Supplementary material for: Religion and Fertility: A Longitudinal Register Study Examining Differences by Sex, Parity, Partner’s Religion, and Religious Conversion in Finland
Source: Eur J Popul. 2024 Feb 19;40(1):9. doi: 10.1007/s10680-023-09693-0 (PMC10876502; doi:10.1007/s10680-023-09693-0)
Supplement: Supplementary file 3 — Supplementary file S3 (XLSX 22 kb) [file 10680_2023_9693_MOESM3_ESM.xlsx]

## Sheet: summary
This spreadsheet contains the aggregated data used to make the figures in the ms "Religion and fertility – A longitudinal register study examining differences by sex, parity, partner’s religion, and religious conversion in Finland"
The following 4 sheets includes the data for figures 1-4.

## Sheet: rfiles 1
											1a women					1b men
1a women
	1	2	3	4	5+						denomination	parity	children	sex		denomination	parity	children	sex
State church	0.156077	0.75617	0.636273	0.256882	0.199453						State church	1	0.156077	2		State church	1	0.148309	1
No religion	0.186811	0.670402	0.468776	0.186134	0.113233						No religion	1	0.186811	2		No religion	1	0.172168	1
Orthodox	0.175236	0.703587	0.567367	0.237395	0.140056						Orthodox	1	0.175236	2		Orthodox	1	0.161208	1
Other protestant	0.117631	0.598347	0.682645	0.409917	0.278898						Other protestant	1	0.117631	2		Other protestant	1	0.112685	1
Other Christian	0.136333	0.494888	0.503067	0.294479	0.277164						Other Christian	1	0.136333	2		Other Christian	1	0.134639	1
Catholic	0.165323	0.657258	0.495968	0.217742	0.147177						Catholic	1	0.165323	2		Catholic	1	0.156538	1
Islam	0.131455	0.422535	0.521127	0.600939	0.994366						Islam	1	0.131455	2		Islam	1	0.175824	1
Eastern	0.177778	0.474074	0.622222	0.296296	0.281481						Eastern	1	0.177778	2		Eastern	1	0.132812	1
Jewish	0.117647	0.823529	0.6	0.188235	0.0588235						Jewish	1	0.117647	2		Jewish	1	0.141026	1
Total	0.161143	0.738788	0.606774	0.245874	0.185349						Total	1	0.161143	2		Total	1	0.154303	1
											State church	2	0.75617	2		State church	2	0.658001	1
											No religion	2	0.670402	2		No religion	2	0.644471	1
1b men											Orthodox	2	0.703587	2		Orthodox	2	0.631104	1
	1	2	3	4	5+						Other protestant	2	0.598347	2		Other protestant	2	0.564039	1
State church	0.148309	0.658001	0.547023	0.225743	0.191797						Other Christian	2	0.494888	2		Other Christian	2	0.478533	1
No religion	0.172168	0.644471	0.460954	0.180012	0.0969816						Catholic	2	0.657258	2		Catholic	2	0.655617	1
Orthodox	0.161208	0.631104	0.502451	0.218082	0.107864						Islam	2	0.422535	2		Islam	2	0.681319	1
Other protestant	0.112685	0.564039	0.647475	0.3867	0.27734						Eastern	2	0.474074	2		Eastern	2	0.546875	1
Other Christian	0.134639	0.478533	0.45519	0.288454	0.246603						Jewish	2	0.823529	2		Jewish	2	0.666667	1
Catholic	0.156538	0.655617	0.535912	0.14733	0.0957643						Total	2	0.738788	2		Total	2	0.653171	1
Islam	0.175824	0.681319	0.395604	0.351648	0.164835						State church	3	0.636273	2		State church	3	0.547023	1
Eastern and other	0.132812	0.546875	0.609375	0.1875	0.0390625						No religion	3	0.468776	2		No religion	3	0.460954	1
Jewish	0.141026	0.666667	0.615385	0.25641	0.141026						Orthodox	3	0.567367	2		Orthodox	3	0.502451	1
Total	0.154303	0.653171	0.524766	0.214945	0.167346						Other protestant	3	0.682645	2		Other protestant	3	0.647475	1
											Other Christian	3	0.503067	2		Other Christian	3	0.45519	1
											Catholic	3	0.495968	2		Catholic	3	0.535912	1
											Islam	3	0.521127	2		Islam	3	0.395604	1
											Eastern	3	0.622222	2		Eastern	3	0.609375	1
											Jewish	3	0.6	2		Jewish	3	0.615385	1
											Total	3	0.606774	2		Total	3	0.524766	1
											State church	4	0.256882	2		State church	4	0.225743	1
											No religion	4	0.186134	2		No religion	4	0.180012	1
											Orthodox	4	0.237395	2		Orthodox	4	0.218082	1
											Other protestant	4	0.409917	2		Other protestant	4	0.3867	1
											Other Christian	4	0.294479	2		Other Christian	4	0.288454	1
											Catholic	4	0.217742	2		Catholic	4	0.14733	1
											Islam	4	0.600939	2		Islam	4	0.351648	1
											Eastern	4	0.296296	2		Eastern	4	0.1875	1
											Jewish	4	0.188235	2		Jewish	4	0.25641	1
											Total	4	0.245874	2		Total	4	0.214945	1
											State church	5+	0.199453	2		State church	5+	0.191797	1
											No religion	5+	0.113233	2		No religion	5+	0.0969816	1
											Orthodox	5+	0.140056	2		Orthodox	5+	0.107864	1
											Other protestant	5+	0.278898	2		Other protestant	5+	0.27734	1
											Other Christian	5+	0.277164	2		Other Christian	5+	0.246603	1
											Catholic	5+	0.147177	2		Catholic	5+	0.0957643	1
											Islam	5+	0.994366	2		Islam	5+	0.164835	1
											Eastern	5+	0.281481	2		Eastern	5+	0.0390625	1
											Jewish	5+	0.0588235	2		Jewish	5+	0.141026	1
											Total	5+	0.185349	2		Total	5+	0.167346	1

## Sheet: rfiles 2
	women	men			figure 2
State church	0.158298	0.254159				denomination	Sex	proportion
No religion	0.255417	0.289729				State church	Woman	0.158298
Orthodox	0.200198	0.281428				No religion	Woman	0.255417
Other protestant	0.203857	0.243534				Orthodox	Woman	0.200198
Other Christian	0.326858	0.358483				Other protestant	Woman	0.203857
Catholic	0.258065	0.281768				Other Christian	Woman	0.326858
Islam	0.164319	0.230769				Catholic	Woman	0.258065
Eastern and other	0.259259	0.335938				Islam	Woman	0.164319
Jewish	0.211765	0.230769				Eastern	Woman	0.259259
Total	0.176283	0.263854				Jewish	Woman	0.211765
						Total	Woman	0.176283
						State church	Man	0.254159
						No religion	Man	0.289729
						Orthodox	Man	0.281428
						Other protestant	Man	0.243534
						Other Christian	Man	0.358483
						Catholic	Man	0.281768
						Islam	Man	0.230769
						Eastern	Man	0.335938
						Jewish	Man	0.230769
						Total	Man	0.263854

## Sheet: rfiles3
fig 3a						3a				3b
	no change	change				denomination	Conversion	children		denomination	Conversion	children
State church	2.00275	2.15025				State church	no change	2.00275		State church	no change	1.76864
No religion	1.7862	1.59686				No religion	no change	1.7862		No religion	no change	1.56252
Orthodox	1.82777	1.80952				Orthodox	no change	1.82777		Orthodox	no change	1.61518
Other protestant	1.75246	2.21636				Other protestant	no change	1.75246		Other protestant	no change	1.76267
Other Christian	1.60211	1.76309				Other Christian	no change	1.60211		Other Christian	no change	1.64313
Catholic	1.76173	1.58448				Catholic	no change	1.76173		Catholic	no change	1.65909
Islam	1.36066	3.18421				Islam	no change	1.36066		Islam	no change	1.5
Eastern and other	2.11111	1.83333				Eastern	no change	2.11111		Eastern	no change	1.69231
Jewish	1.67925	1.96875				Jewish	no change	1.67925		Jewish	no change	1.83607
						State church	change	2.15025		State church	change	1.91973
						No religion	change	1.59686		No religion	change	1.55328
fig 3 b						Orthodox	change	1.80952		Orthodox	change	1.64753
	no change	change				Other protestant	change	2.21636		Other protestant	change	2.12718
State church	1.76864	1.91973				Other Christian	change	1.76309		Other Christian	change	1.57143
No religion	1.56252	1.55328				Catholic	change	1.58448		Catholic	change	1.46597
Orthodox	1.61518	1.64753				Islam	change	3.18421		Islam	change	2.29032
Other protestant	1.76267	2.12718				Eastern	change	1.83333		Eastern	change	1.49565
Other Christian	1.64313	1.57143				Jewish	change	1.96875		Jewish	change	1.76471
Catholic	1.65909	1.46597
Islam	1.5	2.29032
Eastern and other	1.69231	1.49565
Jewish	1.83607	1.76471

## Sheet: rfiles4
											4a					4b
4a women												denomination	Partner	children	sex		denomination	Partner	children	sex
	State church	No religion	Other protestant	Orthodox	Catholic	Jewish	Islam	Other Christian	Eastern and other			State church	homogamous	1.59166	2		State church	homogamous	1.57097	1
homogamous	1.59166	0.88844	0.936639	0.262501	0.219758	0.541176	1.39906	1.04669	0.681481			No religion	homogamous	0.88844	2		No religion	homogamous	0.586852	1
partner state church	0	0.634362	0.63719	1.13712	0.866935	0.517647	0.460094	0.232106	0.37037			Orthodox	homogamous	0.262501	2		Orthodox	homogamous	0.288096	1
partner no church	0.320016	0	0.43416	0.335069	0.481855	0.564706	0.605634	0.376278	0.533333			Other protestant	homogamous	0.936639	2		Other protestant	homogamous	1.0443	1
partner - other religions	0.0216809	0.0279864	0.0118457	0.0110753	0.0141129	0.0235294	0.0328638	0.00306748	0.192593			Other Christian	homogamous	1.04669	2		Other Christian	homogamous	1.15632	1
partner - unkown	0.0631335	0.0727722	0.0669421	0.0767006	0.100806	0.141176	0.164319	0.0449898	0.0740741			Catholic	homogamous	0.219758	2		Catholic	homogamous	0.195212	1
												Islam	homogamous	1.39906	2		Islam	homogamous	0.362637	1
	homogamous	partner state church	partner no church	partner - other religions	partner - unkown							Eastern	homogamous	0.681481	2		Eastern	homogamous	0.765625	1
State church	1.59166	0	0.320016	0.0216809	0.0631335							Jewish	homogamous	0.541176	2		Jewish	homogamous	0.307692	1
No religion	0.88844	0.634362	0	0.0279864	0.0727722							State church	partner in state church	0	2		State church	partner in state church	0	1
Orthodox	0.262501	1.13712	0.335069	0.0110753	0.0767006							No religion	partner in state church	0.634362	2		No religion	partner in state church	0.919647	1
Other protestant	0.936639	0.63719	0.43416	0.0118457	0.0669421							Orthodox	partner in state church	1.13712	2		Orthodox	partner in state church	1.12885	1
Other Christian	1.04669	0.232106	0.376278	0.00306748	0.0449898							Other protestant	partner in state church	0.63719	2		Other protestant	partner in state church	0.6267	1
Catholic	0.219758	0.866935	0.481855	0.0141129	0.100806							Other Christian	partner in state church	0.232106	2		Other Christian	partner in state church	0.187161	1
Islam	1.39906	0.460094	0.605634	0.0328638	0.164319							Catholic	partner in state church	0.866935	2		Catholic	partner in state church	1.01657	1
Eastern and other	0.681481	0.37037	0.533333	0.192593	0.0740741							Islam	partner in state church	0.460094	2		Islam	partner in state church	0.67033	1
Jewish	0.541176	0.517647	0.564706	0.0235294	0.141176							Eastern	partner in state church	0.37037	2		Eastern	partner in state church	0.367188	1
												Jewish	partner in state church	0.517647	2		Jewish	partner in state church	0.717949	1
												State church	partner with no religion	0.320016	2		State church	partner with no religion	0.152811	1
												No religion	partner with no religion	0	2		No religion	partner with no religion	0	1
												Orthodox	partner with no religion	0.335069	2		Orthodox	partner with no religion	0.177094	1
												Other protestant	partner with no religion	0.43416	2		Other protestant	partner with no religion	0.282708	1
												Other Christian	partner with no religion	0.376278	2		Other Christian	partner with no religion	0.226344	1
												Catholic	partner with no religion	0.481855	2		Catholic	partner with no religion	0.324125	1
												Islam	partner with no religion	0.605634	2		Islam	partner with no religion	0.604396	1
												Eastern	partner with no religion	0.533333	2		Eastern	partner with no religion	0.351562	1
												Jewish	partner with no religion	0.564706	2		Jewish	partner with no religion	0.730769	1
												State church	partner with other religion	0.0216809	2		State church	partner with other religion	0.0227674	1
												No religion	partner with other religion	0.0279864	2		No religion	partner with other religion	0.0315276	1
4b men												Orthodox	partner with other religion	0.0110753	2		Orthodox	partner with other religion	0.00745244	1
	State church	No religion	Other protestant	Orthodox	Catholic	Jewish	Islam	Other Christian	Eastern and other			Other protestant	partner with other religion	0.0118457	2		Other protestant	partner with other religion	0.0190936	1
homogamous	1.57097	0.586852	1.0443	0.288096	0.195212	0.307692	0.362637	1.15632	0.765625			Other Christian	partner with other religion	0.00306748	2		Other Christian	partner with other religion	0	1
partner state church		0.919647	0.6267	1.12885	1.01657	0.717949	0.67033	0.187161	0.367188			Catholic	partner with other religion	0.0141129	2		Catholic	partner with other religion	0.0294659	1
partner no church	0.152811		0.282708	0.177094	0.324125	0.730769	0.604396	0.226344	0.351562			Islam	partner with other religion	0.0328638	2		Islam	partner with other religion	0.0659341	1
partner - other religions	0.0227674	0.0315276	0.0190936	0.00745244	0.0294659	0	0.0659341	0	0.015625			Eastern	partner with other religion	0.192593	2		Eastern	partner with other religion	0.015625	1
partner - unkown	0.0172848	0.0158748	0.0147821	0.0192195	0.0257827	0.0641026	0.0659341	0.0316799	0.015625			Jewish	partner with other religion	0.0235294	2		Jewish	partner with other religion	0	1
												State church	partner unobserved	0.0631335	2		State church	partner unobserved	0.0172848	1
	homogamous	partner state church	partner no church	partner - other religions	partner - unkown							No religion	partner unobserved	0.0727722	2		No religion	partner unobserved	0.0158748	1
State church	1.57097	0	0.152811	0.0227674	0.0172848							Orthodox	partner unobserved	0.0767006	2		Orthodox	partner unobserved	0.0192195	1
No religion	0.586852	0.919647	0	0.0315276	0.0158748							Other protestant	partner unobserved	0.0669421	2		Other protestant	partner unobserved	0.0147821	1
Orthodox	0.288096	1.12885	0.177094	0.00745244	0.0192195							Other Christian	partner unobserved	0.0449898	2		Other Christian	partner unobserved	0.0316799	1
Other protestant	1.0443	0.6267	0.282708	0.0190936	0.0147821							Catholic	partner unobserved	0.100806	2		Catholic	partner unobserved	0.0257827	1
Other Christian	1.15632	0.187161	0.226344	0	0.0316799							Islam	partner unobserved	0.164319	2		Islam	partner unobserved	0.0659341	1
Catholic	0.195212	1.01657	0.324125	0.0294659	0.0257827							Eastern	partner unobserved	0.0740741	2		Eastern	partner unobserved	0.015625	1
Islam	0.362637	0.67033	0.604396	0.0659341	0.0659341							Jewish	partner unobserved	0.141176	2		Jewish	partner unobserved	0.0641026	1
Eastern and other	0.765625	0.367188	0.351562	0.015625	0.015625
Jewish	0.307692	0.717949	0.730769	0	0.0641026
